# Supplementary material for: Magnetic Bifunctional Ru-Enzyme Catalyst Allows for Sustainable Conversion of Cellulose Derivative to D-Sorbitol
Source: Nanomaterials (Basel). 2025 May 15;15(10):740. doi: 10.3390/nano15100740 (PMC12114484; doi:10.3390/nano15100740)
Supplement: Supplementary file 1 [file nanomaterials-15-00740-s001.zip]

Archive with 1 entries (1 files):
- nanomaterials-3596374-supplementary.pdf
